# Supplementary material for: Novel Phthalazin-1(2H)-One Derivatives Displaying a Dithiocarbamate Moiety as Potential Anticancer Agents
Source: Molecules. 2022 Nov 22;27(23):8115. doi: 10.3390/molecules27238115 (PMC9738785; doi:10.3390/molecules27238115)
Supplement: Supplementary file 1 [file molecules-27-08115-s001.zip]

Archive with 1 entries (1 files):
- molecules-2034416-supplementary.pdf
